# Supplementary material for: Adherence to a Cholesterol-Lowering Diet and the Risk of Pancreatic Cancer: A Case–Control Study
Source: Nutrients. 2024 Aug 1;16(15):2508. doi: 10.3390/nu16152508 (PMC11314520; doi:10.3390/nu16152508)
Supplement: Supplementary file 1 [file nutrients-16-02508-s001.zip]

Archive with 1 entries (1 files):
- nutrients-3081096-supplementary.pdf
